# Supplementary material for: Minimum data set harmonization in the management of cross-border Multi Casualty Incidents. Modified Delphi (VALKYRIES—H2020 project)
Source: PLoS One. 2024 Jul 18;19(7):e0305699. doi: 10.1371/journal.pone.0305699 (PMC11257232; doi:10.1371/journal.pone.0305699)
Supplement: S1 Dataset — (XLSX) [file pone.0305699.s002.xlsx]

## Sheet: Introduction and Example
What the the Minimum Data Set (MDS)?
These are the data that are absolutely necessary in the "advanced medical post" for carrying out the SOPs
Minimum Data Set (CMD) is the input for some tasks and the output for others
Define the What is Minimum Data Set (MDS) it is a VALKYRIES task
What the Gran Agrement said about Minimum Data Set (MDS)?
VALKYRIES allows generating synergies between first responders that will improve their activities, standardizing the collection of information in the form of a Minimum Data Set (CMD) for each stage of intervention, and generating truthful and real-time information for decision-making in the Command and Control posts. VALKYRIES simultaneously feeds on all the data generated by all the first respon…
(Ref. Sec. 1.3.1.2)
How to use this document?
This document is live, if you have any comments that can help make it efficient and add value. Contact with NOVOTEC. Ignacio.hernandez@novotec.es
Step 1	Check the columns in grey. These cells contain data
Step 2	If you consider that some data is not well defined, please indicate it in comments
Step 3	If you dont find a data absolutely necessary to carry out the SOPs, Insert a new row with the data and indicate it in comments.
Step 4	Check the columns in white. These cells define the data
Step 5	Add info if the cell is empty
Step 6	If you consider that any feature is wrong, please indicate it in comments
Step 7	Vote for the relevance of the data. Check the data that you consider absolutely necessary. In column "P" in all the sheets. If you think that the data it is not necesarry put NA
Step 8	If you dont have the necessary expertise to decide if this data it is absolute necesarry. Please keep it empty
How are the data structured?
ENTITY CODE	SUBENTITY CODE	DATA CODE	COMENTS	DATA ENTITY	DATA SUBENTITY	DATA	Data contend	Justification	Type of data	Ethical Leval level	Data produced by	Data to be received by	Partner	Document reference/professional experience	Support of the partners	IND	SERMAS	TAS	NOV
1	1	1	NOV: I think that...; TAS: I agree with your comment;	DATA ENTITY 1	DATA SUBENTITY 1	DATA 1		This data it is paramount because…											X
1	1	2				DATA 2	Multiple choice 1 Multiple choice 2												X
1	1	3				DATA 3		This data is repeated. Gives the same information as 115											X
1	1	4				DATA 4													X
1	1	5	NOV: I add this data. It is absolute necesary for the fird aids			DATA 5													X
1	1	…				DATA …
1	2	1			DATA SUBENTITY 2	DATA 1
1	2	2				DATA 2
1	2	…				DATA…
1	3	1			DATA SUBENTITY 3	DATA 1
1	3	2				DATA 2
1	3	3				DATA 3
1	3	…				DATA …
1	4	1			DATA SUBENTITY 4	DATA 1
1	4	…				DATA…
			Selectable option
Ethical-legal level definition
					Non personal data
					General personal data	Name, address, date of birth, IP address, CV, position, area of work or other similar non-sensitive information.
					Sensitive personal data	Racial or ethnic origin, political opinions, religious or philosophical beliefs; trade-union membership; genetic data and biometric data processed for the purpose of uniquely identifying a natural person; health-related data; person’s sex life or sexual orientation.
					Sensitive personal medical data

## Sheet: 1 Pre-event setting
ENTITY CODE	SUBENTITY CODE	DATA CODE	COMENTS	DATA ENTITY	DATA SUBENTITY	DATA	Data contend	Justification	Type of data	Ethical-legal level	Data produced by	Data to be received by	Partner	Document reference/professional experience	Support of the partners	IND	SERMAS	TAS	AREU	ISEMI	PART	UMU	SSA	NOV	BLC	BDI	BRC	KEM	HESE	ARA	USN	HRT
1	1	1	SUMMA: It is important to prepare for the disaster response (transport, shelter, water, hygiene and sanitation, etc.)	PRE-EVENT SETTING	Population demographics	Population size		Previous information on population vulneravility.	Integer				NOV/TASS/SMS	Utstein-Style Template for Uniform Data Reporting of Acute Medical Response in Disasters (https://www.ncbi.nlm.nih.gov/pmc/articles/PMC3461975/)		NA	x	NA	NA										NA
1	1	2	SUMMA:It will be important in the disaster management cycle but not in the acute phase.			Age disaggregated		Previous information on population vulneravility.	Integer				NOV/TASS/SMS	Utstein-Style Template for Uniform Data Reporting of Acute Medical Response in Disasters (https://www.ncbi.nlm.nih.gov/pmc/articles/PMC3461975/)		NA	NA	NA	NA										NA
1	1	3	SUMMA:It will be important in the disaster management cycle but not in the acute phase.			Gender disaggregated		Previous information on population vulneravility.	Integer				NOV/TASS/SMS	Utstein-Style Template for Uniform Data Reporting of Acute Medical Response in Disasters (https://www.ncbi.nlm.nih.gov/pmc/articles/PMC3461975/)		NA	NA	NA	NA										NA
1	1	4	SUMMA:Important for prioritizing care			Vulnerable groups		Previous information on population vulneravility.	Integer				NOV/TASS/SMS	Utstein-Style Template for Uniform Data Reporting of Acute Medical Response in Disasters (https://www.ncbi.nlm.nih.gov/pmc/articles/PMC3461975/)		NA	x	NA	NA										NA
1	1	5	SUMMA:It will be important in the disaster management cycle but not in the acute phase.			Crude Mortality Rate (CMR)		Previous information on population vulneravility.	Integer				NOV/TASS/SMS	Utstein-Style Template for Uniform Data Reporting of Acute Medical Response in Disasters (https://www.ncbi.nlm.nih.gov/pmc/articles/PMC3461975/)		NA	NA	NA	NA										NA
1	1	6	SUMMA:It will be important in the disaster management cycle but not in the acute phase.			Under-5 Mortality Rate (U5MR)		Previous information on population vulneravility.	Integer				NOV/TASS/SMS	Utstein-Style Template for Uniform Data Reporting of Acute Medical Response in Disasters (https://www.ncbi.nlm.nih.gov/pmc/articles/PMC3461975/)		NA	NA	NA	NA										NA
1	1	7	SUMMA:It will be important in the disaster management cycle but not in the acute phase.			Endemic diseases – health profiles		Previous information on population vulneravility.	List of string?				NOV/TASS/SMS	Utstein-Style Template for Uniform Data Reporting of Acute Medical Response in Disasters (https://www.ncbi.nlm.nih.gov/pmc/articles/PMC3461975/)		NA	NA	NA	NA										NA
1	2	1	SUMMA:It affects the management of the dsastre in all its phases		Healthcare System (including capacities)	Dispatch system		Previous information on Healthcare resources					NOV/TASS/SMS	Utstein-Style Template for Uniform Data Reporting of Acute Medical Response in Disasters (https://www.ncbi.nlm.nih.gov/pmc/articles/PMC3461975/)		NA	x	NA	X										NA
1	2	2	SUMMA:It affects the management of the dsastre in all its phases			EMS System		Previous information on Healthcare resources					NOV/TASS/SMS	Utstein-Style Template for Uniform Data Reporting of Acute Medical Response in Disasters (https://www.ncbi.nlm.nih.gov/pmc/articles/PMC3461975/)		NA	x	x	X										NA
1	2	3	SUMMA:It affects the management of the dsastre in all its phases			Healthcare Facilities (primary, secondary, tertiary and specialty centers)		Previous information on Healthcare resources					NOV/TASS/SMS	Utstein-Style Template for Uniform Data Reporting of Acute Medical Response in Disasters (https://www.ncbi.nlm.nih.gov/pmc/articles/PMC3461975/)		NA	x	x	X										NA
1	3	1	In SUMMA112 there is a clear definition for resource activation. It affects the management of the dsastre in all its phases		Disaster Medical Response System	Medical Incident Management system including the different tiers (lines of authority)		Event notification: system, however, this may not be readily apparent in other events, such as heat waves or epidemics. In addition, the initial recognition of the magnitude of the impact on the health system may be unclear even in obvious but widespread disaster					NOV/TASS/SMS	Utstein-Style Template for Uniform Data Reporting of Acute Medical Response in Disasters (https://www.ncbi.nlm.nih.gov/pmc/articles/PMC3461975/)		NA	x	NA	X										NA
1	3	2	It affects the management of the dsastre in all its phases			Criteria for activation of the disaster medical management plan (DMMP)		The activation of the DMMP and the subsequent notification of the appropriate medical functions should occur almost simultaneously. Notification consists of any process in which the appropriate medical functions and services are informed of a disaster situation that may require a response from those notified.					NOV/TASS/SMS	Utstein-Style Template for Uniform Data Reporting of Acute Medical Response in Disasters (https://www.ncbi.nlm.nih.gov/pmc/articles/PMC3461975/)		NA	x	x	X										NA
1	3	3	SUMMA:It affects the management of the dsastre in all its phases			Medical operations plan: Pre-hospital care Medical care		Disaster medical operations coordination is the ability to respond to an event with health impacts by establishing a structure of supervision and organization consistent with the jurisdictional disaster management system and disaster medical management concept, principles and standards. To perform the activities necessary to address the immediate and short-term health effects of a disaster, the h…					NOV/TASS/SMS	Utstein-Style Template for Uniform Data Reporting of Acute Medical Response in Disasters (https://www.ncbi.nlm.nih.gov/pmc/articles/PMC3461975/)		NA	x	NA	X										NA
1	3	4	In SUMMA112 there is a specific protocol and specific material for multiple victims. There are distinctive vests of responsible for each area, communication channel and specific material. Periodic drills are conducted.			Concept of operations: Event recognition/initial notification Activation/mobilization Response Demobilization							NOV/TASS/SMS	Utstein-Style Template for Uniform Data Reporting of Acute Medical Response in Disasters (https://www.ncbi.nlm.nih.gov/pmc/articles/PMC3461975/)		NA	x	NA	X										NA
1	3	5	SUMA112: In the community of Madrid there is a specific department for the management of MCI information. UMU: I think the title of this category is missing (there is no text in this block and the next row): F16-F17 cells.			Medical information management: Within own organization Scene and medical command To other agencies To authorities To public To media Communication resources and dissemination system							NOV/TASS/SMS	Utstein-Style Template for Uniform Data Reporting of Acute Medical Response in Disasters (https://www.ncbi.nlm.nih.gov/pmc/articles/PMC3461975/)		NA	x	NA	NA										NA
1	3	6	SUMMA112: essential to avoid fatigue of the participants.			Medical resources management: Personnel Supplies and equipment TransportationTechnical support							NOV/TASS/SMS	Utstein-Style Template for Uniform Data Reporting of Acute Medical Response in Disasters (https://www.ncbi.nlm.nih.gov/pmc/articles/PMC3461975/)		NA	x	NA	NA										NA
1	3	7	SUMMA112: important for the management of the MCI.		Critical infraestructures	Infrastructure and/or operational systems actually or most likely affected by disaster. Default enumerated values includeThe enumerated list of default values includes but is not limited to: o Mass Transit o Roads and Highways o Railway o Bridges and Tunnels o Seaports o Waterways o Airports o Broadcast (TV, Radio, etc.) o Power o Water o Bridges o Gas Lines o Nuclear o Conduits and raceways o Ca…		Identify previous to an incident Infrastructures and/or operational systems actually or most likely affected by a disaster					INDRA	Emergency Data Exchange Language Situation Reporting (EDXL-SitRep) Version 1.0 http://docs.oasis-open.org/emergency/edxl-sitrep/v1.0/cs01/edxl-sitrep-v1.0-cs01.html		NA	x	NA	X										NA
1	3	8	SUMMA112: important for the management of the MCI.		weather factors	Includes current and/or predicted weather factors, and the time frame for predictions. Includes relevant factors listed below and other weather information relative to the incident, such as flooding, hurricanes, etc. Includes, but not limited to: o Wind Speed (label units, such as mph). o Wind Direction (clarify and label where wind is coming from and going to in plain language, i.e.: “from NNW”,…		Current and predicted weather and related factors that may effect or cause concern for an incident and related areas.					INDRA	Emergency Data Exchange Language Situation Reporting (EDXL-SitRep) Version 1.0 http://docs.oasis-open.org/emergency/edxl-sitrep/v1.0/cs01/edxl-sitrep-v1.0-cs01.html		NA	x	NA	X										NA
						Multiple choice

## Sheet: 2 Incident MDS
Multiple choice	SUBENTITY CODE	DATA CODE	COMENTS	DATA ENTITY	DATA SUBENTITY	DATA	Data contend	Justification	Type of data	Ethical-legal level	Data produced by	Data to be received by	Partner	Document reference/professional experience	Support of the partners	IND	SERMAS	TAS	AREU	PART	ISEMI	BRC	UMU	SSA	NOV	BLC	BDI	KEM	HESE	ARA	USN	HRT
2	1	1	INDRA: There must be an unique incident id shared by all involves agencies. SUMMA: nowadays the number assigned to each incident is different in each agency (it depends on the number of notices they make and they are very different between the agencies). UMU: relevant to associate data to a particular incident	INCIDENT	CHARACTERIZATION	INCIDENT ID			Long integer	Non-personal			TASS, NOV	Link a OASIS		X	x	x	x										x
2	1	2	INDRA: Not sure if originator agency is important, there must be a field to identify all involves agencies. Maybe originator agency has sense in a message as sender id. SUMMA: The organizing agency/leader will depend on the nature of the disaster. In a fire it will be the firefighters but in a terorist attack it will be the police, etc. UMU: we agree with INDRA, this might not be relevant			ORIGINATOR AGENCY			Long integer / string	Non-personal			TASS, NOV			NA	x	NA	NA										x
2	1	3	INDRA: Timestamp (date and time in the same field) UMU: agree			DATE OF DECLARATION			Long integer	Non-personal			TASS, NOV			X	x	x	x										x
2	1	4	INDRA: Timestamp (date and time in the same field) UMU: agree			TIME OF DECLARATION			Long integer	Non-personal			TASS, NOV			X	x	x	x										x
2	1	5	INDRA: There must a dictionary to translate the type of incident for each agency			TYPE			Long integer / string	Non-personal			TASS, NOV			X	x	x	x										x
2	1	6				INTENSITY SCALE			Integer	Non-personal			TASS, NOV			NA	NA	NA	NA										NA
2	1	7				INTENSITY SCORE			Integer	Non-personal			TASS, NOV			NA	NA	NA	NA										NA
2	1	8	INDRA: maybe in some cases the location could be an area (forest fire). We have added description in location subfields			LOCATION	Latitude: Longitude: Country: Description:		Dict of coordinate and string	Non-personal unless linked to persons			TASS, NOV			X	x	x	x										x
2	1	9				VERIFIED Y/N			Boolean	Non-personal			TASS, NOV			NA	NA	x	NA										NA
2	1	10	SUMMA: the priority is classified into: 0: Emergencies (non-delayable) 1: Urgency (short-term delayable) 2: No urgency (delayable). Although in an MCI the prorities are calculated according to the type of Tiaje that is made.			URGENCY	Code Values: “Immediate” - Responsive action SHOULD be taken immediately “Expected” - Responsive action SHOULD be taken soon (within next hour) “Future” - Responsive action SHOULD be taken in the near future “Past” - Responsive action is no longer required “Unknown” - Urgency not known	Determine the urgency of the incident	String	Non-personal			INDRA	Emergency Data Exchange Language (EDXL) Common Alerting Protocol (CAP) v1.2 Australia (AU) Profile Version 1.0 http://docs.oasis-open.org/emergency/edxl-cap1.2-au/v1.0/cs01/edxl-cap1.2-au-v1.0-cs01.html		X	NA	NA	NA										NA
2	1	11				SEVERITY	Code Values: “Extreme” - Extraordinary threat to life or property “Severe” - Significant threat to life or property “Moderate” - Possible threat to life or property “Minor” – Minimal to no known threat to life or property “Unknown” - Severity unknown	Set the severity of the incident	String				INDRA	Emergency Data Exchange Language (EDXL) Common Alerting Protocol (CAP) v1.2 Australia (AU) Profile Version 1.0 http://docs.oasis-open.org/emergency/edxl-cap1.2-au/v1.0/cs01/edxl-cap1.2-au-v1.0-cs01.html		X	x	NA	NA										x
2	1	12	INDRA: the field VERIFIED Y/N could be included in this field. SUMMA: In the event of the suspicion of MCI, the resources are activated according to the estimated number of injured vehicles. Once the first vehicle arrives, the strategy is reconsidered with reliable data.			CERTAINTY	Code Values: “Observed” – Determined to have occurred or to be ongoing “Likely” - Likely (p > ~50%) “Possible” - Possible but not likely (p <= ~50%) “Unlikely” - Not expected to occur (p ~ 0) “Unknown” - Certainty unknown	Set the certainty of the incident	String				INDRA	Emergency Data Exchange Language (EDXL) Common Alerting Protocol (CAP) v1.2 Australia (AU) Profile Version 1.0 http://docs.oasis-open.org/emergency/edxl-cap1.2-au/v1.0/cs01/edxl-cap1.2-au-v1.0-cs01.html		X	NA	NA	NA										NA
2	1	13				DESCRIPTION	An extended human readable description of the incident.	To have a specific and detailed description of the incident	String				INDRA	Emergency Data Exchange Language (EDXL) Common Alerting Protocol (CAP) v1.2 Australia (AU) Profile Version 1.0 http://docs.oasis-open.org/emergency/edxl-cap1.2-au/v1.0/cs01/edxl-cap1.2-au-v1.0-cs01.html		X	x	NA	NA										NA
2	1	14				STATUS	Global status of the incident and current status on each agency. For example: dispatched, on the way, on site, resolved		Integer / string				INDRA			X	x	NA	x										NA
2	2	1			DAMMAGE	EXTENSION			Integer / string	Non-personal			TASS, NOV			NA	x	NA	x										NA
2	2	2				ESTIMATED NUMBER POF VICTIMS			Long integer	Non-personal			TASS, NOV			NA	x	x	x										x
2	2	3				DAMMAGED CRITICAL STRUCTURES			List of string / Boolean	Non-personal			TASS, NOV			NA	x	NA	x										NA
2	3	1			HAZARDS (1..n)	ACTIVE HAZARD (Y/N)			Boolean	Non-personal			TASS, NOV			NA	x	x	x
2	3	2				HAZARD LOCATION			String	Non-personal			TASS, NOV			NA	x	x	x										NA
2	3	3				HAZARD TYPE			Long integer	Non-personal			TASS, NOV			NA	x	x	x										NA
2	4	1			VULNERABILITY (1..n)	CRITICAL ELEMENT THREATENED			String	Non-personal			TASS, NOV			NA	x	NA	x										NA
2	4	2				ELEMENT THREATENED LOCATION	Latitude: Longitude:		Coordinate	Non-personal			TASS, NOV			NA	x	NA	x										NA
2	5	1			FIRST RESPONDERS	RESCUERS ON SCENE Y/N			Boolean	Non-personal			TASS, NOV			NA	x	x	x										NA
2	5	2				FIREFIGHTERS ON SCENE Y/N			Boolean	Non-personal			TASS, NOV			NA	x	x	x										NA
2	5	3				SECURITY FORCES ON SCENE Y/N			Boolean	Non-personal			TASS, NOV			NA	x	x	x										NA
2	5	4				EMS ON SCENE Y/N			Boolean	Non-personal			TASS, NOV			NA	x	x	x										NA
2	5	5				OTHER FIRST RESPONDERS ON SCENE			List of integer (IDs)	Non-personal			TASS, NOV			NA	x	x	x										NA
2	6	1			APPROACH (1..n)	LABEL			String	Non-personal			TASS, NOV			NA	x	x	x										NA
2	6	2				LOCATION			Coordinate	Non-personal unless linked to persons			TASS, NOV			NA	x	x	x										NA
2	6	3	TASS: The more important information at the beginning is the contact point			TYPE	Access Way: Contact Point: Departure Way:		Dict of string	Non-personal			TASS, NOV			NA	x	NA	x										NA
2	6	4				AGENCY			Long integer (ID)	Non-personal			TASS, NOV			NA	x	NA	NA										NA
2	7	1			ZONATION	ZERO ZONE LOCATION	Latitude: Longitude:		Coordinate	Non-personal			TASS, NOV			NA	x	x	x										NA
2	7	2				RESCUE AREA LIMITS	Geo Zone		Coordinate?	Non-personal			TASS, NOV			NA	x	NA	x										NA
2	7	3				TRIAGE AREA LOCATION	Latitude: Longitude:		Coordinate?	Non-personal			TASS, NOV			NA	x	NA	x										NA
2	7	4				MEDICAL AREA LIMITS	Geo Zone		Long integer / string	Non-personal			TASS, NOV			NA	x	NA	x										NA
2	7	5				STAGING AREA LIMITS	Geo Zone		List of string	Non-personal			TASS, NOV			NA	x	NA	x										NA
2	8	1			FACILITIES (1..n)	LABEL			String	Non-personal			TASS, NOV			NA	x	NA	x										NA
2	8	2				LOCATION			Coordinate?	Non-personal			TASS, NOV			NA	x	x	x										NA
2	8	3	TASS: The more important information at the beginning are the Triage area and the Advanced Medical post			TYPE	Incident Command Post Medical Post Morgue		Long ID	Non-personal			TASS, NOV			NA	x	x	x										NA
2	8	4				AGENCY			Long integer / string	Non-personal			TASS, NOV			NA	x	NA	x										NA
			Multiple choice

## Sheet: 3 Vehicle MDS
ENTITY CODE	SUBENTITY CODE	DATA CODE	COMENTS	DATA ENTITY	DATA SUBENTITY	DATA	Data contend	Justification	Type of data	Ethical-legal level	Data produced by	Data to be received by	Partner	Document reference/professional experience	Support of the partners	IND	SERMAS	TAS	AREU	PART	ISEMI	UMU	SSA	NOV	BLC	BDI	BRC	KEM	HESE	ARA	USN	HRT
3	1	1	UMU: relevant to identify data from different vehicles	VEHICLE	IDENTIFICATION	VEHICLE ID			Long integer	Non-personal			TASS, NOV			X	x	x	x
3	1	2				COUNTRY			Integer / string	Non-personal			TASS, NOV			NA	x	NA	x
3	1	3				AGENCY			Integer / string	Non-personal			TASS, NOV			X	x	x	x
3	1	4				CODE			Integer / Long integer	Non-personal			TASS, NOV			X	x	x	x
3	1	5				PLATE			String	Non-personal			TASS, NOV			X	x	NA	X
3	2	1			CHARACTERIZATION	MEDIUM	Ground Air Water		Integer / String	Non-personal			TASS, NOV			NA	NA	NA	NA										x
3	2	2				TYPE	Passenger Freight Logistic Other		Integer / String	Non-personal			TASS, NOV			X	x	NA	NA
3	2	3				FUNCTION	Reconnaisance Search Rescue Firefighting Security Ambulance Other medical vehicle Communication		Integer / String	Non-personal			TASS, NOV			NA	x	x	x
3	3	1			POSITIONING	LOCATION	Latitude: Longitude:		Coordinate	Non-personal			TASS, NOV			X	x	NA	x
3	3	2	INDRA: related to incident area is included in STATUS field PARTICLE: CONEXION LOST			RELATED TO INCIDENT AREA	On the way On scene Leaving		Integer / String	Non-personal			TASS, NOV			X	x	x	x										x
3	3	3				RELATED TO ZONATION	Zero Zone Rescue Area Triage Area Medical Area Staging Area		Integer / String	Non-personal			TASS, NOV			NA	NA	x	x
3	4	1	INDRA: Our current status are different: available, on the way, on site, not available PARTICLE: ADD NOT		STATUS	STATUS	Inoperative Available with incomplete crew Available with incomplete equipment Available Assigned to functions		Integer / String	Non-personal			TASS, NOV			X	x	x	x
3	5	1			AMBULANCE (STATIC)	MAXIMUM PEOPLE TRANSPORT CAPACITY			Integer	Non-personal			TASS, NOV			NA	NA	NA	NA
3	5	2				NUMBER OF AMBULANCE CREW MEMBERS			Integer	Non-personal			TASS, NOV			NA	NA	NA	NA
3	5	3	SUMMA: It is not data that is collected in real time. It comes in the technical characteristics of vehicle. Data can be obtained cross-referenced with vehicle type UMU: even if these data can be cross-referenced, should we consider it as an attribute of an ambulance/vehicle? Same for subsequent static ambulance data			MAXIMUM PATIENTS TRANSPORT CAPACITY			Integer	Non-personal			TASS, NOV			NA	NA	NA	NA
3	5	4	SUMMA: It is not data that is collected in real time. It comes in the technical characteristics of vehicle. Data can be obtained cross-referenced with vehicle type			SEATED PATIENTS TRANSPORT CAPACITY			Integer	Non-personal			TASS, NOV			NA	NA	NA	NA
3	5	5	SUMMA: It is not data that is collected in real time. It comes in the technical characteristics of vehicle. Data can be obtained cross-referenced with vehicle type			LYING PATIENTS TRANSPORT CAPACITY			Integer	Non-personal			TASS, NOV			NA	NA	NA	NA
3	5	6	SUMMA: It is not data that is collected in real time. It comes in the technical characteristics of vehicle. Data can be obtained cross-referenced with vehicle type			LIFE SUPPORT CAPACITY	None Basic Advance Surgical		Integer / string	Non-personal			TASS, NOV			NA	NA	x	x
3	6	1			(OTHER VEHICLE TYPES)	ITEM 1			Integer / string	Non-personal						NA	NA	NA	x
3	6	2				ITEM 2				Non-personal						NA	NA	NA	NA
3	6	…				…				Non-personal						NA	NA	NA	NA
3	6	N				ITEM N				Non-personal						NA	NA	NA	NA
			SUMMA: We do not consider them data related to vehicles. They are data of each patient that according to the EMS system can be transmitted or not. UMU: we agree with SUMMA. It makes more sense to include biosignals and, in general, data from patients in the "5 Victim MDS" tab of the Exel file. The same applies to the next two fields		AMBULANCE MEDICAL DATA DEVICES (static)	HR	YES / NO		Boolean	Non-personal						NA	NA	NA	NA
			SUMMA: We do not consider them data related to vehicles. They are data of each patient that according to the EMS system can be transmitted or not.			SPO2	YES / NO		Boolean	Non-personal						NA	NA	NA	NA
			SUMMA: We do not consider them data related to vehicles. They are data of each patient that according to the EMS system can be transmitted or not.			ECG	YES / NO		Boolean	Non-personal						NA	NA	NA	NA
			SUMMA: We do not consider them data related to vehicles. They are data of each patient that according to the EMS system can be transmitted or not.			Respi. rate	YES / NO		Boolean	Non-personal						NA	NA	NA	NA
			TASS: In my opinion, this really is data belonging to a victim. At the ambulance-specific data level, what there should be is a specific association between the ambulance and the casualty it is transporting (as below in "AMBULANCE ASSIGNMENT"). SUMMA: We do not consider them data related to vehicles. They are data of each patient that according to the EMS system can be transmitted or not. UMU: we…		AMBULANCE MEDICAL SERVICE ( ONE data set per victim )	VICTIMS ID			Long integer	Non-personal						NA	NA	NA	NA
						VICTIM_HR			Integer	Non-personal						NA	NA	NA	NA
						VICTIM_SPO2			Integer	Non-personal						NA	NA	NA	NA
						VICTIM_ECG			Dict of lists of float	Non-personal						NA	NA	NA	NA
						VICTIM_Respi. rate			Integer	Non-personal						NA	NA	NA	NA
					AMBULANCE ASSIGNMENT	VICTIMS ID			Long integer	Non-personal						NA	x		x		x
						DESTINATION HOSPITAL ASSIGNED			Long integer / string	Non-personal						NA	x		x		x
						ETA			Integer / string	Non-personal						NA	NA	NA	x
						ITEM...				Non-personal						NA	NA	NA
						ITEM...				Non-personal						NA	NA	NA
					Multiple choice

## Sheet: 4 First Responder MDS
ENTITY CODE	SUBENTITY CODE	DATA CODE	COMENTS	DATA ENTITY	DATA SUBENTITY	DATA	Data contend	Justification	Type of data	Ethical-legal level	Data produced by	Data to be received by	Partner	Document reference/professional experience	Support of the partners	IND	SERMAS	TAS	AREU	PART	ISEMI	UMU	SSA	NOV	BLC	BDI	BRC	KEM	HESE	ARA	USN	HRT
4	1	1	SUMMA: Vehicles are identified and have a specific code but people are identified by their uniforms and sometimes personal identification on the uniform UMU: each first responder could use a particular ID to know who performed each action. Although it is not relevant in the first triage, this may be interesting for the second triage or evacuation to the hospital (as an idea, what do you think?) S…	FIRST RESPONDER	IDENTIFICATION	RESPONDER ID			Long integer	Personal (pseudonymised) only employer knows the corresponding ID	Presaved - First Responder	C&C	TASS, NOV			X	NA	x	x										x
4	1	2	SUMMA: Vehicles are identified and have a specific code but people are identified by their uniforms and sometimes personal identification on the uniform			COUNTRY			Integer / string	Personal (pseudonymised) if related to ID	Presaved - First Responder	C&C	TASS, NOV			NA	NA	NA	x
4	1	3	SUMMA: Vehicles are identified and have a specific code but people are identified by their uniforms and sometimes personal identification on the uniform			AGENCY			Integer / string	Personal (pseudonymised) if related to ID	Presaved - First Responder	C&C	TASS, NOV			X	X	x	x										x
4	1	4	SUMMA: Vehicles are identified and have a specific code but people are identified by their uniforms and sometimes personal identification on the uniform			CODE			Long integer	Personal (pseudonymised) if related to ID	Presaved - First Responder	C&C	TASS, NOV			X	NA	x	x										x
4	1	5	SUMMA: At the beginning of the guard all the personnel must be logged and it is known in which vehicle they are.			NAME		Is this necessary?	String	Personal	Presaved - First Responder	C&C	TASS, NOV			X	NA	NA	x
4	1	6	SUMMA: At the beginning of the guard all the personnel must be logged and it is known in which vehicle they are.			SURNAME		Is this necessary?	String	Personal	Presaved - First Responder	C&C	TASS, NOV			X	NA	NA	x
4	2	1			CHARACTERIZATION	FUNCTION	Reconnaisance Search Rescue Firefighting Security Medical Care Communications C&C Logistics		Integer / string	Non-personal	First Responder	C&C	TASS, NOV			NA	X	x	x										x
4	2	2				CATEGORY			String		First Responder	C&C	TASS, NOV			X	NA	NA	NA										x
4	2	3	SUMMA: The roles in the scene are very changeable. Many times they identify with a distinctive vest. UMU: this is an interesting question. Since changing the role during the actuation would not be eficient, maybe each first responder could have a list of the posible roles during the emergency situation (for example, doctor, coordinator, etc). For some first responders, the role would not change (…			ROLE (C&C)	Incident Comander Rescue Chief Triage Chief		Integer / string	Personal but public		C&C	TASS, NOV			NA	X	NA	x
4	3	1	INDRA: We currently do not have location per person, we have the location of the team (persons + vehicles). SUMMA: estan geolocalizado los vehiculos y TETRAS pero no las personas. UMU: I think this field should be included since the inclusion of wearables could potentially introduce location per first responder		POSITIONING	LOCATION	Latitude: Longitude:		Coordinate	non-personal	First Responder	C&C	TASS, NOV			X	NA	NA	x										x
4	3	2				RELATED TO ZONATION	Zero Zone Rescue Area Triage Area Medical Area Staging Area		Integer / string	non-personal	First Responder	C&C	TASS, NOV			NA	X	x	x										x
4	3	3	SUMMA: If you are in the incident, this is operational. Not monitored		STATUS	STATUS	Inoperative Available Assigned to functions		Integer / string	personal if linked to ID	First Responder	C&C	TASS, NOV			NA	NA	x	x										x
			Multiple choice

## Sheet: 5 Victim MDS
ENTITY CODE	SUBENTITY CODE	DATA CODE	COMENTS	DATA ENTITY	DATA SUBENTITY	DATA	Data contend	Justification	Type of data	Ethical-legal level	Data produced by	Data to be received by	Partner	Document reference/professional experience	Support of the partners	IND	SERMAS	TAS	AREU	PART	ISEMI	PART	UMU	SSA	NOV	BLC	BDI	BRC	KEM	HESE	ARA	USN	HRT
5	1	1	INDRA: We have entities in which we can define configurable fields, with this functionality we could include the data of victims UMU: this victim ID could be the number assigned to the triage card, useful in the second triage when more information is added about the patients' conditions	VICTIM	IDENTIFICATION	VICTIM ID			Long integer CODE	Personal (pseudonymised) data			TASS, NOV				X	x	X											x
5	1	2				CODE (RELATED TO INCIDENT)			Integer / string CODE	non-personal data			TASS, NOV				X	x	X											x
5	1	3	SUMMA: in an MCI scenario, patients are identified according to the identification of the Triage card. Subsequently, if your clinical situation allows it, you delve into other data. UMU: this data could be useful in hospitalary scenarios but these data might not be essential in an MCI. Even, the identification of these non-critical data could be negative in terms of eficiency. Same for D5 an D6 c…			NATIONAL ID (NIF, etc)			String CODE	Personal data			TASS, NOV				NA	NA	X											x
5	1	4	SUMMA: in an MCI scenario, patients are identified according to the identification of the Triage card. Subsequently, if your clinical situation allows it, you delve into other data.			NAME			String TEXT	Personal data			TASS, NOV				NA	NA	X											x
5	1	5	SUMMA: in an MCI scenario, patients are identified according to the identification of the Triage card. Subsequently, if your clinical situation allows it, you delve into other data.			SURNAME			String TEXT	Personal data			TASS, NOV				NA	NA	X											x
5	2	1	UMU: does this make sense? In a MCI, you won't have an exact age unless you have a personal ID or passport. Even with that, a range of age should be more adequate. Also, we should check with SSSA the GDPR and privacy-related considerations!		CHARACTERIZATION	AGE			Integer NUMBER	Personal data			TASS, NOV				NA	NA	X											x
5	2	2				RANGE OF AGE	Baby Child Adult Elder		Integer / string TEXT	Personal data			TASS, NOV				X	x	X											x
5	2	3				GENDER			Integer / string TEXT	Personal data			TASS, NOV				X	x	X											x
5	2	4				PREGNANT Y/N			Boolean TEXT	Personal data			TASS, NOV				X	NA	X											x
5	2	5				COUNTRY OF ORIGIN			Integer / string TEXT	Personal data			TASS, NOV				NA	NA	NA
5	2	6				NATIONALITY			String TEXT	Personal data			TASS, NOV				NA	NA	NA
5	2	7	UMU: in a first triage, this may not be essential. Let's consider these aspects when elaborating a priorization of fields of the data set			NATIVE LANGUAGE			String TEXT	Personal data			TASS, NOV				NA	NA	X											x
5	3	1			TYPE	TYPE OF VICTIM	Dead Injured Uninjured		Integer / string TEXT	sensitive data for injuries			TASS, NOV				X	x	X
5	4	1	SUMMA: I consider that they are clinical data of each patient and it does not affect so much the management of the incident beyond establishing the priority of evacuation and for this we have specific triage. I do not consider that they should be monitored. UMU: fields like this one could be useful for the second triage and evacuation. I agree this does not make sense for the first one, where thi…		CAUTIONS	ALLERGIES			List of integer / list of string TEXT	sensitive data			TASS, NOV				NA	NA	NA											x
5	4	2	UMU: same as in D15 cell			CHRONIC DISEASES			List of integer / list of string TEXT	sensitive data			TASS, NOV				NA	NA	NA											x
5	5	1	UMU: these fields could be useful during a second triage. For example, for those patients with the lowest priority (e.g., green patients), to improve their care in later actuations.		PERSON OF CONTACT (1, ..n)	PoC RELATIONSHIP			String TEXT	Personal data			TASS, NOV				NA	NA	NA											x
5	5	2				PoC NAME			String TEXT	Personal data			TASS, NOV				NA	NA	NA											x
5	5	3				PoC SURNAME			String TEXT	Personal data			TASS, NOV				NA	NA	NA											x
5	5	4				PoC TELEPHONE NUMBER			Long integer NUMBER	Personal data			TASS, NOV				NA	NA	NA											x
5	5	5				PoC COUNTRY			String TEXT	Personal data			TASS, NOV				NA	NA	NA											x
5	5	6				PoC ADDRESS			String TEXT	Personal data			TASS, NOV				NA	NA	NA											x
5	6	1			POSITIONING	LOCATION	Latitude: Longitude:		Coordinate LOCATION	Personal dat if related to ID			TASS, NOV				X	NA	X											x
5	6	2				RELATED TO ZONATION	Zero Zone Rescue Area Triage Area Medical Area Staging Area Leaving		Integer / string TEXT	non-personal data			TASS, NOV				X	x	X											x
5	7	1	SUMMA: There are data that cannot be known as if it is pending Triage (it has not yet entered the system or is dentified) or waiting to receive treatment (it is not monitored at what time it receives the treatment exactly). UMU: what SUMMA says makes sense, and maybe we could focus on more general status items, such as "first triage performed - in advance medical post - second triage performed - …		INJURED (Store historical)	STATUS RELATED TO INCIDENT	Waiting for rescue Waiting for triage Waiting for assistance In treatmentWaiting for evacuation Evacuated In hospital		Integer / string TEXT	non-personal data			TASS, NOV				NA	x	X											x
5	7	2	SUMMA: I consider that they are clinical data of each patient and it does not affect so much the management of the incident beyond establishing the priority of evacuation and for this we have specific triage. I do not consider that they should be monitored. UMU: this could be useful, in a way, for characterizing the situation while performing the first triage. For example, let's imagine that sani…			STATUS RELATED TO HAZARD	Trapped Confined Free		Integer / string TEXT	non-personal data			TASS, NOV				NA	x	X											x
5	7	3				CONTAMINATED Y/N			Boolean TEXT	non-personal data			TASS, NOV				NA	NA	X											x
5	7	4				CONTAMINATION AGENT			Boolean TEXT	non-personal data			TASS, NOV				NA	NA	NA											x
5	7	5				DECONTAMINATED Y/N			Boolean TEXT	non-personal data			TASS, NOV				NA	NA	X											x
5	7	6				DECONTAMINATION PROCEDURE			Boolean TEXT	non-personal data			TASS, NOV				NA	NA	NA											x
5	7	7				ANTIDOTE Y/N			Boolean TEXT	non-personal data			TASS, NOV				NA	NA	NA											x
5	7	8				ANTIDOTE TYPE			Integer / string TEXT	non-personal data			TASS, NOV				NA	NA	NA											x
5	7	9	SUMMA: It is not known a priori. can be tracked later. UMU: useful for second triage. We would include it			ASSISTANCE TRIAGE	Inmediate Urgent Delayed Expectant Dead		Integer / string TEXT	personal if related to id			TASS, NOV				NA	x	X											x
5	7	10	SUMMA: I consider that they are clinical data of each patient and it does not affect so much the management of the incident beyond establishing the priority of evacuation and for this we have specific triage. I do not consider that they should be monitored. UMU: this could be useful, for example, when applying a tourniquet, where the moment you apply the tourniquet is relevant.			BLEEDING CONTROL	Not necessary Successfull control Need Surgery		Integer / string TEXT	sensitive			TASS, NOV				NA	NA	NA											x
5	7	11	SUMMA: I consider that they are clinical data of each patient and it does not affect so much the management of the incident beyond establishing the priority of evacuation and for this we have specific triage. I do not consider that they should be monitored. UMU: this is not useful for first triage, but maybe for an intelligent support decision system this could be essential to automatically assig…			AIRWAY (Multiple choice)	Not threatened Supraglotic device Tracheal intubation Emergency cricothyrotomy Need Surgery		Integer / string TEXT	sensitive			TASS, NOV				NA	NA	NA											x
5	7	12	SUMMA: I consider that they are clinical data of each patient and it does not affect so much the management of the incident beyond establishing the priority of evacuation and for this we have specific triage. I do not consider that they should be monitored. UMU: I consider it relevant (same reasons as in D34 and D35 cells)			VENTILATION (Multiple choice)	Not threatened Oxygen supply Non-invasive ventilatory support Invasive ventilatory support Emergency pleural drainage Need Surgery		Integer / string TEXT	sensitive			TASS, NOV				NA	NA	NA											x
5	7	13				HEMODYNAMIC STATUS	Stable Unstable		Integer / string TEXT	sensitive			TASS, NOV				NA	NA	NA											x
5	7	14				UNDER INTRAVENOUS FLUIDS Y/N			Boolean TEXT	sensitive			TASS, NOV				NA	NA	NA											x
5	7	15				UNDER VASOACTIVE DRUGS Y/N			Boolean TEXT	sensitive			TASS, NOV				NA	NA	NA											x
5	7	16				LEVEL OF CONSCIOUSNESS			Boolean TEXT	sensitive			TASS, NOV				NA	NA	NA											x
5	7	17				UNDER SEDATION Y/N			Boolean TEXT	sensitive			TASS, NOV				NA	NA	NA											x
5	7	18	SUMMA: I consider that they are clinical data of each patient and it does not affect so much the management of the incident beyond establishing the priority of evacuation and for this we have specific triage. I do not consider that they should be monitored			INJURIES NATURE	Psichologycal Open Trauma Closed Trauma Burns Inhalation Intoxication Irradiation Contact Infection		Integer / string TEXT	sensitive			TASS, NOV				NA	NA	NA											x
5	7	19	SUMMA: I consider that they are clinical data of each patient and it does not affect so much the management of the incident beyond establishing the priority of evacuation and for this we have specific triage. I do not consider that they should be monitored. UMU: these data, and the ones presented in previous rows are useful in second triage, during evacuation and for determining the priority of e…			INJURIES LOCATION	Head Eyes Face Neck Chest Abdomen Pelvis Back Upper limbs Lower limbs		Integer / string TEXT	sensitive			TASS, NOV				NA	NA	NA											x
5	7	20				INJURIES SEVERITY	Mild Moderate Severe		Integer / string TEXT	sensitive			TASS, NOV				X	NA	NA											x
5	7	21				EVACUATION TRIAGE	Inmediate Urgent Delayed Expectant Dead		Integer / string TEXT	sensitive			TASS, NOV				X	X	X											x
5	8	1			UNINJURED	FAMILIY UNIT ID			Long integer TEXT	personal if related to id			TASS, NOV				NA	NA	NA
5	8	2				WATER NEED Y/N			Boolean TEXT	personal if related to id			TASS, NOV				NA	NA	NA											x
5	8	3				FOOD NEED Y/N			Boolean TEXT	personal if related to id			TASS, NOV				NA	NA	NA											x
5	8	4				CLOTHING NEED Y/N			Boolean TEXT	personal if related to id			TASS, NOV				NA	NA	NA											x
5	8	5				SHELTER NEED Y/N			Boolean TEXT	personal if related to id			TASS, NOV				NA	NA	NA											x
5	8	6				MEDICINES NEED Y/N			Boolean TEXT	sensitive			TASS, NOV				NA	NA	NA											x
5	8	7				MEDICAL CARE NEED Y/N			Boolean TEXT	sensitive			TASS, NOV				NA	NA	NA											x
5	8	8				PSICHOLOGYCAL CARE NEED Y/N			Boolean TEXT	sensitive			TASS, NOV				NA	NA	NA											x
5	8	9				RELIGIOUS NEED Y/N			Boolean TEXT	sensitive			TASS, NOV				NA	NA	NA											x
5	8	10				RELIGION			Integer / string TEXT	sensitive			TASS, NOV				NA	NA	NA											x
5	9	1			HEALTH MONITOR DATA (??)	TEMPERATURE	range value < >		Float Number value (data stream|1hz )	sensitive	WEREABLES / AMBULANCE	Hospital	PART						X	X		X
5	9	2	SUMMA: I consider that they are clinical data of each patient and it does not affect so much the management of the incident beyond establishing the priority of evacuation and for this we have specific triage. I do not consider that they should be monitored			HEART RATE	range value < >		Integer Number value (data stream|1hz)	sensitive	WEREABLES / AMBULANCE	Hospital	PART							X		X
5	9	3	UMU: SP02?			OXIGEN LEVEL	range value < >		Integer Number value (data stream|1hz)	sensitive	WEREABLES / AMBULANCE	Hospital	PART							X		X								x
5	9	4				RESPIRATION RATE	range value < >		Integer Number value (data stream|1hz)	sensitive	WEREABLES / AMBULANCE	Hospital	PART							X		X								x
5	9	5				ECG (electrocardiogram)	range value < >		Dict of integer Number value (data stream|1hz )	sensitive	WEREABLES / AMBULANCE	Hospital	PART							X		X								x
			UMU: maybe add heart blood pressure?			OTHER (TBD)	range value < >				WEREABLES / AMBULANCE	Hospital	PART							X		X								x
			Multiple choice

## Sheet: 6 Hospital MDS
ENTITY CODE	SUBENTITY CODE	DATA CODE	COMENTS	DATA ENTITY	DATA SUBENTITY	DATA	Data contend	Justification	Type of Data	Format of data	Ethical-legal level	Data produced by	Data to be received by	Partner	Document reference/professional experience	Support of the partners	IND	SERMAS	TAS	AREU	PART	ISEMI	BRC	UMU	SSA	NOV	BLC	BDI	KEM	HESE	ARA	USN	HRT
6	1	1	INDRA: our application does not have specific functionality for hospitals UMU: this is essential to identify hospitals within SIGRUN	HOSPITAL	IDENTIFICATION	HOSPITAL ID			Long integer	Code	non-personal	Presaved - Platform	C&C	TASS, NOV				NA	x	X										x
6	1	2	SUMMA: Identify the level of complexity of the hospital (Level I, II, III)			HOSPITAL NAME			String	Text	non-personal	Presaved - Hospital	C&C	TASS, NOV				x	x	X										x
6	1	3				AGENCY			Long integer / string	Text	non-personal	Presaved - Hospital	C&C	TASS, NOV				NA	x	X										x
6	1	4				COUNTRY			Integer / string	Text	non-personal	Presaved - Hospital	C&C	TASS, NOV				x	x	x										x
6	1	5				CITY			Integer / string	Text	non-personal	Presaved - Hospital	C&C	TASS, NOV				x	x	x										x
6	1	6				ADDRESS			String	Text	non-personal	Presaved - Hospital	C&C	TASS, NOV				x	x	x										x
6	1	7				HOSPITAL LOCATION			Coordinate	Text	non-personal	Presaved - Hospital	C&C	TASS, NOV				x	x	x										x
6	2	1	SUMMA: Communication is carried out at the institutional level between managers.		GENERAL CONTACT	GENERAL PHONE NUMBER			String	Number	non-personal	Presaved - Hospital	C&C	TASS, NOV			x	NA	x	X										x
6	2	2				ED PHONE NUMBER (Emergency Department)			String	Number	non-personal	Presaved - Hospital	C&C	TASS, NOV				X	NA	X										x
6	2	3				ICU PHONE NUMBER			String	Number	non-personal	Presaved - Hospital	C&C	TASS, NOV				X	NA	NA										x
6	2	4				HOSPITAL MANAGER NAME			String	Text	public data	Presaved - Hospital	C&C	TASS, NOV				NA	NA	NA										x
6	2	5	TASS: It should be STRING? UMU: better string than long integer, yes. Specially when including the prefix (e.g., +34 for Spain)			HOSPITAL MANAGER PHONE NUMBER			Long integer	Number	public data	Presaved - Hospital	C&C	TASS, NOV				NA	NA	NA										x
6	2	6				HOSPITAL MANAGER EMAIL			String	Text	public data	Presaved - Hospital	C&C	TASS, NOV				NA	NA	NA										x
6	3	1			HOSPITAL INCIDENT MANAGER	HOSPITAL INCIDENT MANAGER NAME			String	Text	public data	Presaved - Hospital	C&C	TASS, NOV				NA	NA	NA										x
6	3	2				HOSPITAL INCIDENT MANAGER CATEGORY			String	Text	public data	Presaved - Hospital	C&C	TASS, NOV				NA	x	NA										x
6	3	3	TASS: It should be STRING? UMU: same explanation			HOSPITAL INCIDENT MANAGER PHONE			Long integer	Number	public data	Presaved - Hospital	C&C	TASS, NOV				NA	NA	NA										x
6	3	4				HOSPITAL INCIDENT MANAGER EMAIL			String	Text	public data	Presaved - Hospital	C&C	TASS, NOV				NA	NA	NA										x
6	4	1	SUMMA: The essential thing to know is the availability of ICU beds and Emergencies UMU: although this is the essential field, the oters could be useful (maybe not essential) for assigning the best hospital for the conditions of each patient		STATIC DATA	TYPE (Multiple choice)	General Pediatric Obstetric Others		List of integer / list of string		public data	Presaved - Hospital	C&C	TASS, NOV				NA	NA	NA										x
6	4	2				TOTAL ADULT HOSPITAL BEDS			Long integer	Number	non-personal	Presaved - Hospital	C&C	TASS, NOV				NA	NA	NA										x
6	4	3				TOTAL ADULT EMERGENCY DEPARTMENT POSTS			Long integer	Number	non-personal	Presaved - Hospital	C&C	TASS, NOV				x	NA	NA										x
6	4	4				TOTAL ADULT ICU POSTS			Long integer	Number	non-personal	Presaved - Hospital	C&C	TASS, NOV				x	x	NA										x
6	4	5				TOTAL ADULT BURN UNIT BEDS			Long integer	Number	non-personal	Presaved - Hospital	C&C	TASS, NOV				NA	x	NA										x
6	4	6				TOTAL PEDIATRIC HOSPITAL BEDS			Long integer	Number	non-personal	Presaved - Hospital	C&C	TASS, NOV				NA	NA	NA										x
6	4	7				TOTAL PEDIATRIC EMERGENCY DEPARTMENT POSTS			Long integer	Number	non-personal	Presaved - Hospital	C&C	TASS, NOV				x	NA	NA										x
6	4	8				TOTAL PEDIATRIC ICU POSTS			Long integer	Number	non-personal	Presaved - Hospital	C&C	TASS, NOV				x	x	NA										x
6	4	9				TOTAL PEDIATRIC BURN UNIT BEDS			Long integer	Number	non-personal	Presaved - Hospital	C&C	TASS, NOV				NA	x	NA										x
6	4	10				TOTAL OPERATING ROOMS NUMBER			Long integer	Number	non-personal	Presaved - Hospital	C&C	TASS, NOV				NA	NA	NA										x
6	4	11				TOTAL ORTHOPEDIC SURGERY OP ROOMS NUMBER			Long integer	Number	non-personal	Presaved - Hospital	C&C	TASS, NOV				NA	NA	NA										x
6	4	12				TOTAL GENERAL SURGERY OP ROOMS NUMBER			Long integer	Number	non-personal	Presaved - Hospital	C&C	TASS, NOV				NA	x	NA										x
6	4	13				TOTAL NEUROSURGERY OP ROOMS NUMBER			Long integer	Number	non-personal	Presaved - Hospital	C&C	TASS, NOV				NA	NA	NA										x
6	4	14				TOTAL THORACIC SURGERY OP ROOMS NUMBER			Long integer	Number	non-personal	Presaved - Hospital	C&C	TASS, NOV				NA	NA	NA										x
6	4	15				TOTAL VASCULAR SURGERY OP ROOMS NUMBER			Long integer	Number	non-personal	Presaved - Hospital	C&C	TASS, NOV				NA	NA	NA										x
6	4	16				TOTAL CARDIAC SURGERY OP ROOMS NUMBER			Long integer	Number	non-personal	Presaved - Hospital	C&C	TASS, NOV				NA	NA	NA										x
6	4	17				TOTAL PLASTIC SURGERY OP ROOMS NUMBER			Long integer	Number	non-personal	Presaved - Hospital	C&C	TASS, NOV				NA	NA	NA										x
6	4	18				TOTAL PEDIATRIC SURGERY OP ROOMS NUMBER			Long integer	Number	non-personal	Presaved - Hospital	C&C	TASS, NOV				NA	x	NA										x
6	4	19				TOTAL OBSTETRIC OP ROOMS NUMBER			Long integer	Number	non-personal	Presaved - Hospital	C&C	TASS, NOV				NA	NA	NA										x
6	4	20				TOTAL CT NUMBER			Long integer	Number	non-personal	Presaved - Hospital	C&C	TASS, NOV				NA	x	NA										x
6	4	21				TOTAL MRI NUMBER			Long integer	Number	non-personal	Presaved - Hospital	C&C	TASS, NOV				NA	NA	NA										x
6	4	22				TOTAL DIÁLISIS POSTS NUMBER			Long integer	Number	non-personal	Presaved - Hospital	C&C	TASS, NOV				NA	NA	NA										x
6	4	23				TOTAL ISOLATION ROOMS NUMBER			Long integer	Number	non-personal	Presaved - Hospital	C&C	TASS, NOV				NA	NA	NA										x
6	4	24				TOTAL HYPERBARIC CHAMBERS NUMBER			Long integer	Number	non-personal	Presaved - Hospital	C&C	TASS, NOV				NA	NA	NA										x
6	5	1	SUMMA: There is a WEB application in the Community of Madrid that updates the available ICU beds three times a day. In case of an MCI, the head of bed management of each hospital is contacted by phone from SUMMA and updated manually.		DYNAMIC DATA (automatic update when available/relevant)	AVAILABLE ADULT HOSPITAL BEDS			Long integer	Number	non-personal	Hospital	C&C	TASS, NOV				NA	NA	NA										x
6	5	2				AVAILABLE ADULT EMERGENCY DEPARTMENT POSTS			Long integer	Number	non-personal	Hospital	C&C	TASS, NOV				X	NA	x										x
6	5	3				AVAILABLE ADULT ICU POSTS			Long integer	Number	non-personal	Hospital	C&C	TASS, NOV				X	x	x										x
6	5	4				AVAILABLE ADULT BURN UNIT BEDS			Long integer	Number	non-personal	Hospital	C&C	TASS, NOV				NA	x	x										x
6	5	5				AVAILABLE PEDIATRIC HOSPITAL BEDS			Long integer	Number	non-personal	Hospital	C&C	TASS, NOV				NA	NA	x										x
6	5	6				AVAILABLE PEDIATRIC EMERGENCY DEPARTMENT POSTS			Long integer	Number	non-personal	Hospital	C&C	TASS, NOV				X	NA	x										x
6	5	7				AVAILABLE PEDIATRIC ICU POSTS			Long integer	Number	non-personal	Hospital	C&C	TASS, NOV				X	x	x										x
6	5	8				AVAILABLE PEDIATRIC BURN UNIT BEDS			Long integer	Number	non-personal	Hospital	C&C	TASS, NOV				NA	x	x										x
6	5	9				AVAILABLE OPERATING ROOMS NUMBER			Long integer	Number	non-personal	Hospital	C&C	TASS, NOV				NA	NA	x										x
6	5	10				AVAILABLE ORTHOPEDIC SURGERY OP ROOMS NUMBER			Long integer	Number	non-personal	Hospital	C&C	TASS, NOV				NA	NA	x										x
6	5	11				AVAILABLE GENERAL SURGERY OP ROOMS NUMBER			Long integer	Number	non-personal	Hospital	C&C	TASS, NOV				NA	NA	x										x
6	5	12				AVAILABLE NEUROSURGERY OP ROOMS NUMBER			Long integer	Number	non-personal	Hospital	C&C	TASS, NOV				NA	x	x										x
6	5	13				AVAILABLE THORACIC SURGERY OP ROOMS NUMBER			Long integer	Number	non-personal	Hospital	C&C	TASS, NOV				NA	NA	x										x
6	5	14				AVAILABLE VASCULAR SURGERY OP ROOMS NUMBER			Long integer	Number	non-personal	Hospital	C&C	TASS, NOV						x										x
6	5	15				AVAILABLE CARDIAC SURGERY OP ROOMS NUMBER			Long integer	Number	non-personal	Hospital	C&C	TASS, NOV						x										x
6	5	16				AVAILABLE PLASTIC SURGERY OP ROOMS NUMBER			Long integer	Number	non-personal	Hospital	C&C	TASS, NOV						x										x
6	5	17				AVAILABLE PEDIATRIC SURGERY OP ROOMS NUMBER			Long integer	Number	non-personal	Hospital	C&C	TASS, NOV						x										x
6	5	18				AVAILABLE OBSTETRIC OP ROOMS NUMBER			Long integer	Number	non-personal	Hospital	C&C	TASS, NOV						x										x
6	5	19				AVAILABLE CT NUMBER (Computer Tomography)			Long integer	Number	non-personal	Hospital	C&C	TASS, NOV						x										x
6	5	20				AVAILABLE MRI NUMBER (Magnetic Resonance)			Long integer	Number	non-personal	Hospital	C&C	TASS, NOV						x										x
6	5	21				AVAILABLE DIALISIS POSTS NUMBER			Long integer	Number	non-personal	Hospital	C&C	TASS, NOV						x										x
6	5	22				AVAILABLE ISOLATION ROOMS NUMBER			Long integer	Number	non-personal	Hospital	C&C	TASS, NOV						x										x
6	5	23				AVAILABLE HYPERBARIC CHAMBERS NUMBER			Long integer	Number	non-personal	Hospital	C&C	TASS, NOV						x										x
					TASK ASSIGNED	TASK ID		Each ambulance sent with victims to the hospital are named a TASK. Once an Ambulance is tasked to deliver victims to an hospital, the hospital is notified of that tasks. which includes the vehicles ID and the victims being transported by the vehicle.	Long integer	Number	non-personal	C&C	HOSPITAL	PART, HESE				X		x	X									x
						INCIDENT ID			Long integer	Number	non-personal	C&C	HOSPITAL	PART, HESE				X		NA	X									x
						VEHICLE ID			Long integer	Number	non-personal if not linked to id	C&C	HOSPITAL	PART, HESE				X		x	X									x
						HOSPITAL ID			Long integer	Number	non-personal	C&C	HOSPITAL	TASS				X		x
						VICTIMS ASSIGNED			Long integer	Number	non-personal	C&C	HOSPITAL	PART, HESE				X		x	X									x
					VICTIMS HEALTH DATA	VICTIM ID			Long integer? Dict?	DATA reccord	personal	C&C	Hospital					X		x										x
			UMU: What is the meaning of HDR? maybe it would be good to indicate the meaning in a quick way			VICTIMS HDR					?	External ( National Center )	Hospital							x	X									x
						< VICTIMS DATA > from AMBULANCE and VICTIMS			Dict of multiple data types	<HEALTH MONITOR DATA > ( From Vechile MDS or Victim MDS )		AMBULANCE / VICTIM WEREABLES	Hospital	PART, HESE						NA
			Multiple choice
